# Supplementary material for: Microscopic Evidence of Haze Formation During the COVID-19 Lockdown in Beijing: Insights from Physicochemical Properties
Source: Toxics. 2025 Dec 4;13(12):1051. doi: 10.3390/toxics13121051 (PMC12737694; doi:10.3390/toxics13121051)
Supplement: Supplementary file 1 [file toxics-13-01051-s001.zip]

Archive with 1 entries (1 files):
- toxics-3984363-supplementary.pdf
